# Supplementary material for: A meta-analytic evaluation of the correlation between event-free survival and overall survival in randomized controlled trials of newly diagnosed Ewing sarcoma
Source: BMC Cancer. 2020 May 5;20:379. doi: 10.1186/s12885-020-06871-9 (PMC7201711; doi:10.1186/s12885-020-06871-9)
Supplement: Supplementary file 1 — Additional file 1: Table S1. Detailed description of RCTs. RCT, randomized controlled trial; ITT, intention-to-treat; OS, overall survival; EFS, event-free survival; DFS, disease-free survival; VCR, vincristine; ActD, actinomycin D; CPA, cyclophosphamide; ADM (DOX), doxorubicin; IFM, ifosfamide; ETP, etoposide; VAC, VCR + ActD+CPA; VACA, VCR + ActD+CPA + ADM; VAIA, VCR + ActD+IFM + ADM; VAI, VCR + ActD+IFM; VDC, VCR + doxorubicin+CPA; IE, IFM + ETP; EVAIA, ETP + VCR + ActD+IFM + ADM. [file 12885_2020_6871_MOESM1_ESM.zip]

Archive with 2 entries (2 files):
- Additional_File1contR2.docx
- Additional_File1R2.docx
